# Supplementary material for: Automatically Identifying Twitter Users for Interventions to Support Dementia Family Caregivers: Annotated Data Set and Benchmark Classification Models
Source: JMIR Aging. 2022 Sep 16;5(3):e39547. doi: 10.2196/39547 (PMC9526111; doi:10.2196/39547)
Supplement: Multimedia Appendix 1 [file aging_v5i3e39547_app1.txt]

my alzheimer's
with alzheimer's
have alzheimer's
has alzheimer's
got alzheimer's
developed alzheimer's
from alzheimer's
diagnosed alzheimer's
diagnosis alzheimer's
my alzheimers
with alzheimers
have alzheimers
has alzheimers
got alzheimers
developed alzheimers
from alzheimers
diagnosed alzheimers
diagnosis alzheimers
my alzheimer
with alzheimer
have alzheimer
has alzheimer
got alzheimer
developed alzheimer
from alzheimer
diagnosed alzheimer
diagnosis alzheimer
my alz
with alz
have alz
has alz
got alz
developed alz
from alz
diagnosed alz
diagnosis alz
my alzheimer'sdisease
with alzheimer'sdisease
have alzheimer'sdisease
has alzheimer'sdisease
got alzheimer'sdisease
developed alzheimer'sdisease
from alzheimer'sdisease
diagnosed alzheimer'sdisease
diagnosis alzheimer'sdisease
my alzheimersdisease
with alzheimersdisease
have alzheimersdisease
has alzheimersdisease
got alzheimersdisease
developed alzheimersdisease
from alzheimersdisease
diagnosed alzheimersdisease
diagnosis alzheimersdisease
my alzheimerdisease
with alzheimerdisease
have alzheimerdisease
has alzheimerdisease
got alzheimerdisease
developed alzheimerdisease
from alzheimerdisease
diagnosed alzheimerdisease
diagnosis alzheimerdisease
my alzdisease
with alzdisease
have alzdisease
has alzdisease
got alzdisease
developed alzdisease
from alzdisease
diagnosed alzdisease
diagnosis alzdisease
my dementia
with dementia
have dementia
has dementia
got dementia
developed dementia
from dementia
diagnosed dementia
diagnosis dementia
my mild cognitive impairment
with mild cognitive impairment
have mild cognitive impairment
has mild cognitive impairment
got mild cognitive impairment
developed mild cognitive impairment
from mild cognitive impairment
diagnosed mild cognitive impairment
diagnosis mild cognitive impairment
my mci
with mci
have mci
has mci
got mci
developed mci
from mci
diagnosed mci
diagnosis mci
my #yod
with #yod
have #yod
has #yod
got #yod
developed #yod
from #yod
diagnosed #yod
diagnosis #yod
my youngdementia
with youngdementia
have youngdementia
has youngdementia
got youngdementia
developed youngdementia
from youngdementia
diagnosed youngdementia
diagnosis youngdementia
my youngonsetdementia
with youngonsetdementia
have youngonsetdementia
has youngonsetdementia
got youngonsetdementia
developed youngonsetdementia
from youngonsetdementia
diagnosed youngonsetdementia
diagnosis youngonsetdementia
my #eoad
with #eoad
have #eoad
has #eoad
got #eoad
developed #eoad
from #eoad
diagnosed #eoad
diagnosis #eoad
my earlyonsetdementia
with earlyonsetdementia
have earlyonsetdementia
has earlyonsetdementia
got earlyonsetdementia
developed earlyonsetdementia
from earlyonsetdementia
diagnosed earlyonsetdementia
diagnosis earlyonsetdementia
my #ftd
with #ftd
have #ftd
has #ftd
got #ftd
developed #ftd
from #ftd
diagnosed #ftd
diagnosis #ftd
