# Supplementary material for: Automatically Identifying Twitter Users for Interventions to Support Dementia Family Caregivers: Annotated Data Set and Benchmark Classification Models
Source: JMIR Aging. 2022 Sep 16;5(3):e39547. doi: 10.2196/39547 (PMC9526111; doi:10.2196/39547)
Supplement: Multimedia Appendix 2 [file aging_v5i3e39547_app2.txt]

REGEXES_FAMILY = [
r'\bmother\b',
r'\bmom\b',
r'\bmum\b',
r'\bdad\b',
r'\bpops\b',
r'\bfather\b',
r'\bparent\b',
r'\bbrother\b',
r'\bsister\b',
r'\bgrandpa\b',
r'\bgrandfather\b',
r'\bgrandma\b',
r'\bgrandmother\b',
r'\bwife\b',
r'\bhusband\b',
r'\bdaughter\b',
r'\bson\b',
r'\bchild\b'
]
