# Supplementary material for: Automatically Identifying Twitter Users for Interventions to Support Dementia Family Caregivers: Annotated Data Set and Benchmark Classification Models
Source: JMIR Aging. 2022 Sep 16;5(3):e39547. doi: 10.2196/39547 (PMC9526111; doi:10.2196/39547)
Supplement: Multimedia Appendix 4 [file aging_v5i3e39547_app4.txt]

tweet_id	class
1395366793699528707	1
1393205926497177606	1
1391204530277150726	1
1395077019420004352	0
1393093911887888385	0
1394015397289074692	1
1391472473301004290	1
1390692244437573632	1
1389983133114802177	0
1393004544909619200	0
1393891086263799808	1
1392845707833487360	1
1393781370535677952	0
1395404326324027394	1
1392205891823353862	1
1393887730111631365	0
1392752302721798144	1
1393664307750227978	1
1393925403560009731	1
1391052386525921284	1
1391526889244790787	1
1392823833892200448	1
1394793328693202944	1
1392569923986247680	1
1390691803892879360	1
1392966515343958016	0
1389728130869436416	1
1389767546308636678	1
1394508933222436864	0
1395089874466709505	0
1393475788314497025	1
1395358673942159367	1
1394488106972295168	0
1394482533467885568	1
1394710862397575177	1
1393421105046724610	1
1395341028710887424	1
1393666988736659464	1
1392817118643589122	1
1394499131717136385	0
1392661398535249920	1
1393803701761019905	0
1391783917045395458	0
1391888290291191808	1
1393243539148926977	1
1389863413816430594	1
1392653377146736648	0
1390648090374385669	1
1393626751314628609	1
1392540080162680834	0
1394433025346265089	1
1391713787133284352	1
1395108350824566784	0
1391931045868670977	1
1393996397460951045	1
1394199152947515395	0
1391537000310837248	1
1392881800385499136	0
1389985846024093704	0
1394705158274261011	1
1391822111124099077	1
1390122353917632515	1
1391288457301958656	1
1392234923881234432	1
1392591882065154052	1
1392001948606423040	1
1392577690717368320	1
1391887998560575490	1
1390630590437863429	1
1391474551402475521	1
1395477505633656836	0
1391222903920812032	1
1391850501147406340	1
1393757837151674368	0
1395321338605314048	1
1394872708450684931	1
1393502148877377542	1
1395426282113052675	1
1394809464251985922	0
1390713037439516678	0
1391414441128824835	1
1392702967044845577	0
1391380836667305984	1
1395342227149295616	0
1391479405193662478	0
1391930465540521985	1
1395338170217156611	1
1393027769265790980	0
1392291397244317698	1
1390607858971119616	0
1391421123305218050	1
1389947784611127299	0
1394970007071862786	1
1389948625246117889	0
1391296503486976004	1
1393431848001343489	0
1390409750135951360	0
1394201021178552322	0
1394070837167329281	1
1393576979920736258	1
1392120159544889347	1
1390048228133982214	1
1391871110979985412	1
1393595047468167179	0
1391879000289648643	1
1393982816535339010	1
1389928170015580161	0
1389831801191997442	1
1394038482205560842	1
1391846789251313667	1
1391480252619239434	1
1391480742954381322	0
1390650785877397504	0
1394860283785478144	0
1395447110909169664	0
1390791576046219265	1
1391052870171115521	1
1391793091376390145	0
1394343335280664578	0
1394620221168644100	0
1389997108170792963	1
1389714670924308483	1
1391450323823247364	1
1393998049114877954	0
1390036580988039169	0
1390338122848759813	1
1389809352953958400	1
1390084665244016642	1
1391660491773202433	1
1393589519337807886	1
1393329767408091138	1
1395262484534202372	1
1392998550443761667	1
1390637545147535366	0
1391506956410658817	1
1389748212609654791	0
1392175970782679040	0
1390371851805757445	1
1390322770114871298	0
1391617944073822209	1
1394384804028850181	0
1394802783602110465	1
1394567879845109762	1
1394362053784133637	0
1394793151588667402	1
1391748665287401479	1
1392168179418509315	0
1393919445915951106	0
1391162378671120384	1
1395312089024061444	1
1390227492498149377	1
1389927867702681600	1
1391699793613778944	1
1391594858029092865	1
1391018841375924224	1
1395425462566928385	0
1389899213404835846	1
1390158024015183872	1
1391799794876796932	1
1390035744266276866	1
1391259330259922949	1
1390676972540416005	1
1391556793365565442	1
1391553310046531594	1
1394221919600316416	0
1390309377379295233	0
1392574625587027968	1
1391784151519404036	1
1392088290837286914	1
1393825072784216065	1
1393944069953363970	1
1394645742917144583	1
1395357530231119874	0
1390727083257700355	0
1391776979968532484	1
1391131942008020999	0
1391570568378454019	1
1390240628915773445	0
1393713146762727425	1
1394464348848885762	1
1393632409464107015	1
1394751788805406723	1
1389883693473452032	0
1391002048511062019	1
1393098589014986752	1
1395436459461644295	1
1391075777240834049	0
1394864132717891585	1
1392113466513756173	0
1391341942831714305	0
1393950110200078336	1
1395472376629014533	0
1395076829031981058	1
1392505043488845831	1
1394721942167502854	0
1393502487064334337	1
1390679151540068359	1
1394832114361700361	0
1391501794774175749	0
1391634088667369474	1
1389992981495697415	1
1391733674270408713	0
1394702453967233033	1
1390440582758109184	1
1392472078419468288	1
1393226096099872768	0
1390450655622537216	0
1391238342851837954	0
1390463045181259780	1
1390986913281019906	0
1392615574404886528	0
1393370671405625344	1
1393917618243911686	0
1393270972019482625	0
1394739524207583233	0
1394717967347294213	0
1391524146752929797	0
1392512611648999432	1
1389701236186828800	1
1394707663099924486	1
1390747831426682883	1
1394729550249070592	1
1391823021170626568	1
1390819938202529796	1
1395140832764866560	1
1391188511668285444	1
1390763520917114895	0
1393581717110337536	0
1393041098512031746	0
1395221929640923142	0
1392120978688421897	0
1393216406188036106	1
1392230151744786440	1
1392210414428168197	0
1394566216610684931	1
1394363173965221888	0
1392672353046253569	1
1391078386928263170	1
1392881687516917762	1
1390190497755385856	1
1391501925506588674	0
1390380362107338758	0
1390894161260253188	1
1392491605538529290	0
1390789812563685376	1
1394934192799092736	1
1390046507181641728	1
1390115181489963022	1
1389955232864428036	1
1393551124586799107	0
1394793214251524099	1
1391518569637236739	1
1395178283868647424	1
1394917358825877504	0
1389721626028265472	1
1395101316586917888	1
1391479052544921604	1
1391464847079100419	1
1393281611005845504	0
1394149500764233730	1
1394709550457102337	1
1391842430853554179	1
1391255082004451330	1
1392197592184930313	0
1390105283062468614	1
1394610175680651265	1
1390444338539270145	1
1391640197343875076	1
1393175898845745156	1
1394135870320480264	0
1395163729084522496	1
1392075936296734724	1
1393924738729357314	0
1392570544772599818	0
1390341955801001984	1
1393436739608457218	1
1394806958780207112	1
1389721565047177221	1
1391384746727518208	1
1393542370633920514	1
1390365593484857350	1
1391638517831376897	1
1393238100596436998	1
1393125125705412610	1
1394842505405927424	1
1392482270309584897	0
1390792776866881538	0
1392618527320776705	1
1393985248854265856	1
1391568728601550849	1
1393002054788911105	1
1393218052804599808	1
1390091909734047745	0
1389949484444966912	1
1391554889503936515	1
1394051611392192512	0
1394378451503693832	1
1393539522131070977	1
1394785378167574529	1
1394989411440472072	1
1391862302601879555	1
1392554596036489218	1
1390379749911015436	1
1395110826068123648	0
1394419960089350146	1
1390851381397970947	1
1392216165527740416	0
1390237050352377857	1
1390112707488239617	1
1392917821311442946	1
1391424806445322240	1
1394431044447834116	1
1393497705389846528	1
1391925605269229573	1
1393934553744543748	0
1391150464222208001	1
1394011220831838216	0
1393285959991525378	1
1393996606765248520	0
1395479511752482823	1
1395177985532125187	1
1391057910923399170	1
1391593766704852992	1
1390593909194215424	1
1393617331499249671	1
1395466867616198656	1
1394284268667482118	1
1393240409124470786	0
1395348656623079432	1
1391180887618990081	1
1391928727676747831	1
1393175732180951041	1
1395170991278546950	0
1395135142285520900	0
1392015094767263744	0
1395082443300933639	0
1391950763367157761	0
1392939563983773700	0
1392199547905093634	0
1394592696317190146	1
1390675102199689222	1
1395112589659721729	1
1392567913845043202	1
1390232121294340096	1
1395090013067616260	1
1392961731517878274	0
1393990469554778113	0
1391571215039430657	1
1393188484966453253	1
1391482976194732047	1
1391389057326923776	1
1393590765935337473	1
1390961278688980994	1
1393159185970442241	1
1391478934118752260	1
1389947675047604224	1
1393898508399304706	1
1392917302983618562	1
1392313236704333829	0
1393986660505882630	0
1390723859842621440	0
1393858102135607307	0
1389846016921411584	1
1390908602714447875	1
1390330831399444480	1
1393444002469498880	0
1391166044635422724	1
1395373582662897664	1
1393950992597725187	0
1390243565859651586	0
1395458029475094529	1
1394933272266821634	0
1390082235835973633	1
1392268005376147458	1
1391036907165990918	0
1392448118541717504	1
1393682265683681283	1
1390472434202054660	1
1394155338891415556	1
1390022031769411585	1
1394465814460485633	0
1389888696011296773	0
1395121614124195841	1
1390659560306888704	1
1392981930736590848	1
1393668952111214592	1
1389861182178267136	1
1393626122701742082	1
1391560868794617859	1
1392139439946731523	0
1394705181477122054	0
1391957864219127811	1
1390206409158053893	0
1390761458322059272	1
1392464988824952832	1
1390611336619610114	1
1393197556297998347	0
1392901684460986374	1
1391009156086304770	0
1394122698687721474	0
1391699157119905801	1
1392499740231753735	1
1391579646509076481	1
1395051576222433291	0
1390761813965516818	1
1390646480810266624	1
1395361806479073282	1
1392976654184718337	0
1394790848487952387	0
1392879910960631808	1
1391922886395432960	1
1390054979285700612	1
1390657619648466945	1
1392459292989665283	0
1391636184552464387	0
1392170384838041607	1
1394850185470226436	1
1393258896396009473	0
1393248505150443524	1
1390027105367437324	1
1391910932155092994	1
1391822269425594376	1
1393355245229690880	1
1394032033911902209	1
1391921065425731585	1
1393968670477586433	1
1391175029732384770	1
1394439218202480643	1
1394750004787548160	0
1395450313281347593	1
1389952210348482561	1
1394534957658279936	1
1389928478414417925	1
1390232117150461953	0
1391611467489636355	1
1393775693197201410	0
1392895093133266949	0
1390785696307220486	1
1390772346944823299	0
1393246805190709248	1
1392875624411418628	1
1395467032645312515	1
1392553670189985793	1
1392146613649481739	1
1390346732744159233	1
1391145969450897409	0
1391297230410326016	1
1392950672421699597	1
1392544119088685064	0
1392334063827030016	0
1391736853393465352	1
1390095814794661889	0
1394045145725775873	1
1390576657623248896	0
1395226230010433538	1
1390763483197841413	1
1394072652805918722	1
1392697801734299648	0
1393359548233261058	0
1395201661870641152	1
1395144359520071680	1
1394297309073117193	1
1391766983180443648	1
1393197270296825859	0
1392327416190734339	0
1391728609061216257	0
1393417763549417481	0
1393649149632028681	1
1392849217031393280	0
1392040592012713984	1
1390064347418923009	1
1395457807164616705	1
1394812826280095744	0
1392640915789996035	1
1392514035774627843	1
1390758842108203009	1
1394748148682199040	1
1389914516742307841	0
1394706525881520135	1
1393979604684136451	1
1391525861812232197	1
1392866784269807619	1
1391685703281545217	1
1391203430350348299	1
1395091369664958468	0
1393392688892825606	1
1394663508193824769	1
1389975392916627456	0
1395028158894678021	1
1394747550964535299	1
1394457451945086978	1
1391368189955776513	1
1391684992284041220	0
1393412427648159747	1
1391784012327407621	1
1390152141558460419	1
1391660938202292229	0
1389947053170638853	1
1391925800098729987	0
1391801382970265605	0
1393686402018197504	1
1390478957825253376	1
1391487684909182987	1
1391776053140496395	1
1390146255888830464	1
1394463782726946817	1
1391096012140257282	1
1395233581409062912	1
1390348276038311950	1
1391540461551210499	0
1393384920446169092	1
1393321737207549957	0
1389788399930945542	0
1392178887250038787	1
1392265486629425153	1
1394447124524322816	1
1394567043215659009	1
1394342978274185219	1
1394804731889942528	1
1390682881538854914	1
1393679255817670657	1
1390053110589140998	0
1391017455363919880	0
1394401307973271555	1
1391787016065536000	0
1391749341816279045	0
1390039051525316611	1
1390071336081448964	0
1390146321428910086	0
1392342593061720065	1
1390703342616199174	0
1391505299035631617	1
1393773329241108481	1
1394382502748372992	0
1391478585962246149	1
1390795501507792899	0
1392404393031618560	1
1393966252096425989	1
1392874752977608707	1
1392233510266540032	0
1390781879088029701	1
1391459273855569920	1
1389866875278938113	1
1393257784213389313	1
1393757166708961285	1
1394645503485399042	0
1395141694232924166	0
1389960684016783361	0
1393682472030900228	0
1395043525952147461	0
1390871986469892102	1
1393479826821033989	1
1389817618131931136	1
1390803882503286792	1
1395238917654253569	1
1391180072355131392	1
1389711935164329989	1
1391614685238030341	1
1394468145184657410	1
1392796509163376643	0
1390153181947056136	0
1393589209076801538	1
1394630853653897225	1
1392901957589864455	0
1390058868152180741	0
1393939143462379523	0
1391410648165359620	1
1393125426990522373	0
1391606350275223552	1
1395051507297525761	0
1394212484668542978	1
1390121189490659330	1
1391498968761315344	1
1395451090993299460	0
1391301920623562753	0
1394640623995555843	1
1390664913836814341	1
1391366845689696256	1
1392618320449396736	0
1390016000091770882	1
1393290190316257285	0
1395103938974818308	0
1394355503245840385	0
1394758485099831299	0
1393651626976727044	1
1393330064297758728	1
1391438412553543689	1
1392335482038665218	1
1389975715601387524	1
1394315159217352710	1
1391920683404431365	1
1390393600198922240	1
1390241740259536896	0
1392556629325803525	1
1395016008801431566	1
1390625625367535617	1
1395456822778208269	0
1391629104114376712	0
1390801324703457282	1
1393620223446589441	0
1390796757081239555	1
1391689320935919622	1
1393748034056507392	0
1392694144011755520	0
1392597683001511937	1
1391837719886761990	1
1392630074256461829	1
1390356536283713536	0
1394653292999938054	1
1393738502488080389	1
1393878906395103234	1
1390004576271622147	1
1394222807391916034	0
1390246133771948033	1
1392230467743719429	1
1391606744711827461	1
1392714540907999236	1
1390878187186499585	1
1392326237331337217	0
1392600853308219398	1
1390329205867511808	1
1390686270683295746	1
1394082275885785089	1
1395255534643662853	1
1392473798398648321	0
1393742295585939456	1
1394711319836860419	1
1394987238216323075	1
1395123837390495748	1
1391445085452111879	1
1393973353535340544	0
1391149314638974976	1
1390421240591028225	1
1394238570374864897	1
1394766613522653189	1
1389810926845669382	1
1394056259670724610	1
1390407612697653249	0
1391139955179728902	1
1392948315394871303	0
1391077544955240449	1
1392230017216565249	1
1394019181583126532	1
1395023756586799112	0
1390210233239171078	0
1393031429811052546	0
1394325249261461508	0
1391427419995729922	1
1392142116675981312	0
1393966943179321347	0
1395129298424635395	0
1393298216494501895	0
1389961292811837441	1
1392959175571894273	0
1390695358263668743	0
1390628039579602946	1
1391879698389422082	0
1391087716083789826	1
1394769341132967937	1
1394371518424027143	0
1391827208797396993	0
1393502394860904450	1
1391372662463664133	1
1392947780050632704	0
1394289060777168900	1
1390423438905446400	1
1389916570038591488	1
1390768317342916613	0
1394453515750109186	0
1391279416810999808	0
1390285748130230274	1
1394015268913831938	1
1392588683891691536	0
1391492531003723784	0
1389786292809043969	1
1390235227553996800	1
1393494043758190595	1
1390310568662212609	1
1395458581491818505	1
1393010366620348416	1
1391362876951171074	1
1391909100129116163	1
1393954809343057923	0
1393363899496476674	1
1391516690739982342	1
1394745390734381058	1
1395202917712416770	0
1390759531664269314	0
1392437129331068932	0
1391376828993003521	1
1392908515971264516	1
1393187163752251400	1
1393254534462464003	1
1390701437055819779	1
1389722405313019905	0
1394439847293632513	1
1392280051757064195	1
1391414170831126532	1
1390083997737254914	1
1393682694341423106	1
1390732667059060747	0
1392813868410343426	1
1390104629954846720	0
1390414624328126472	1
1391418687706517509	1
1394574721589579777	0
1389771247328792578	1
1390664982740754438	0
1389701800765313029	0
1391571564244602880	1
1391944004145647623	1
1393977130577317894	1
1390353859101425667	1
1395000659754332167	0
1394588129613565955	1
1392481355553034242	1
1394720925992591361	0
1390488816885157889	0
1391871670407680000	1
1391564551519363074	1
1389741036096868352	0
1390517353058766848	0
1393273098229649408	1
1390488548705554433	1
1393592351306616835	0
1394690860831281153	1
1390140639673716738	0
1394272495042285569	0
1391186288020131840	0
1392114472492355584	1
1390647040288374791	1
1394729306073358336	0
1395421349573758977	1
1392625721428819983	1
1395471658312368130	1
1394186001761792004	1
1389961969684332544	0
1391206504007671808	1
1389784510556897281	1
1390153041525960705	1
1391249382897504260	1
1393203206302453767	0
1393737671512633350	1
1394583957572829187	0
1392614137528737792	0
1394362978724716548	1
1389973471401230339	1
1391207753486581761	0
1390047637521321987	0
1390349574032736256	1
1392595898178228226	1
1394795802103586820	1
1390341909017726980	1
1393397326107103235	1
1390184641806495744	1
1392558692315377668	0
1392186400544460800	1
1394667707459637257	0
1390670893248958467	1
1395144445084016641	1
1392601852089290752	1
1389803915240255493	1
1395168789113696257	0
1392016389309861889	1
1392554569473961985	1
1390478230956789765	1
1391705052004458497	0
1395141039275524096	1
1390425387461578752	1
1391215872950161413	1
1392420396411068416	1
1390828084731858945	1
1394620261811384322	1
1391246384905342978	1
1391037763332476930	0
1391190190253805571	1
1395061349466660865	1
1391108505613094912	1
1392266367420846086	1
1392660871936188416	0
1394956412464283650	0
1390212311177211907	1
1389734142288478208	0
1394065466885349379	1
1395464577828200452	1
1391536269109440518	1
1390194579413012481	0
1394247304312406021	0
1391879607989653504	1
1391593471023198215	1
1394254589759655939	1
1391360577138618371	1
1394390251263639552	1
1393691756575674369	0
1389940367743725571	1
1394228852726145025	0
1390528302889062406	0
1390862720426291202	1
1390049637130776588	0
1393729154688880642	1
1389978389658877953	0
1393265545877749760	1
1394701946481627139	1
1395484873452830732	0
1394905323761176579	0
1392580100869210117	1
1392640602949443586	0
1390004750259654657	0
1390837869720358915	1
1392868123221667841	0
1393937672696209413	1
1392951659626631168	1
1390143046168285186	1
1391412900775055363	1
1393885200183091200	0
1391632058238136326	1
1392103535764979713	1
1391523675258507265	1
1393229023325691911	1
1394614295560957959	1
1391765721861050375	0
1391105283083194368	1
1393182199579566084	1
1395458664102830085	1
1391118672505184257	1
1391433766992859139	1
1391443561254621187	0
1394584085041799171	0
1391591185060225027	1
1391217893547790342	1
1393798133080104961	1
1392664636156125189	1
1393794934809849861	1
1395047353464328195	0
1391382932162494465	1
1394900158651920386	0
1394082038215450624	1
1391611174630821889	1
1391902244308717571	1
1391514660185141248	1
1390070958669639684	1
1392209202467282951	1
1395302804718247938	0
1391630929425141763	1
1395452683838844929	0
1394089787498196994	0
1394839050993950722	0
1391923706054725636	1
1393056683635593217	1
1392592179822940166	1
1389738380708261891	0
1392060396253503490	1
1392965812676345857	1
1395466011076399108	0
1394825354745950209	0
1389771218899718145	0
1390404157899747334	1
1390330541128491010	1
1391382618835410949	1
1392541866940375041	1
1393166026087571460	1
1391935214482563076	1
1395371444796682242	1
1394004756650106881	0
1390342683122716677	1
1392478758553145350	1
1393400358832070656	0
1394343355547537408	1
1392932083069247488	0
1390840532650184705	1
1394360758608203785	1
1393279952389279748	0
1391688060782489602	0
1389998680384577538	0
1391556116744654850	0
1394748961718632450	0
1391752913131802624	1
1391149350521171974	0
1389953986229383172	1
1391408189518852104	1
1392801555896750080	1
1392586447060971520	1
1394003872063098891	0
1392580905374474241	1
1390369235214356481	1
1393741855355981850	0
1391525623340802052	1
1391203291732840448	1
1393209736934297606	0
1390782151235411968	0
1392086023384047624	1
1391799779458314242	1
1392853487180939264	1
1389971861946126337	1
1394746245546086400	1
1394732640029261824	1
1394992740337868800	0
1393742945799622662	1
1393655965204033549	1
1394499558445658115	1
1391592421964853248	1
1390023142169534465	0
1395140451016007680	1
1395091868925366276	0
1390901540978712578	0
1394341260891148290	0
1390352131471728640	1
1391004081070563328	0
1391622542113210370	1
1392567613193170947	1
1391412182819041290	0
1390332880992161794	1
1389804978072608771	1
1393698610030813191	1
1393221318120820742	1
1393741352274432002	1
1390756687989063680	1
1392210694410539010	1
1393772575688302597	1
1393259986650816521	1
1392025182223613954	0
1392622545300508676	0
1394934016802017280	1
1392590085418192896	0
1394188617325678595	0
1393578779545538561	0
1392148812177842182	0
1389966649915215876	1
1391398042662748163	1
1391080351104176129	1
1390848199905120261	1
1394738591289339904	1
1393672718843883534	0
1390487102668906496	1
1391135212432760834	0
1394055872033267719	1
1393772710119890945	1
1390768910123872257	0
1393144988729585665	1
1391423809220136964	1
1391484601663729667	1
1391064941327753223	1
1393774505147965440	1
1390424401674481673	0
1390640995063173124	0
1395379870595698688	0
1393404492205281280	1
1394714647312310276	0
1394356231570182153	1
1391518090219847681	1
1393128885571637253	1
1389749624815202308	1
1391362652140670985	0
1394077314074415105	1
1393587676306186243	0
1392546164466139138	1
1390364021837025282	1
1394421554604294149	1
1391282519216119809	1
1391440459684368388	1
1391938844291911691	0
1393344660521824257	1
1391297018304335874	0
1390662511742144512	1
1391513808556810240	1
1392781485959258112	1
1389731254300520457	1
1394808905717321728	1
1393104471589363714	0
1390555798732869633	1
1390138232403238914	0
1392994505033453569	0
1393080240516132872	1
1394359452783071234	0
1395038686828539908	1
1392461502582566916	0
1390040267621867530	1
1389802282678685698	1
1392019995836747778	0
1391899960128380928	1
1391218229712932867	1
1395404858430271488	1
1394319044476641284	0
1389953951928242182	0
1392375568692301824	1
1391389242924978182	1
1394417853097467905	1
1395064642993524746	0
1392888357600989184	1
1393034272039071744	1
1391380690827157516	0
1394026548018040832	1
1391392429417418752	1
1391322374079873024	1
1391868519260868608	1
1394708021280923652	0
1392947178159673357	0
1389826693867577345	1
1389733325942755332	0
1390373166279708673	1
1389878094048157696	1
1393939360727277571	0
1391045229755645953	1
1389781361695805441	1
1390028459028750340	1
1391085237422026756	0
1393190197966344195	0
1395358216775782401	0
1394282503846862856	1
1393933279833870340	0
1391843493341851649	0
1391406390183301121	0
1392952435132436482	0
1390100628614131712	1
1395341954897088520	1
1391047902206828546	1
1393853321329487873	0
1394227519084244997	0
1394389040737173510	1
1391327554020257794	0
1392819037395165187	1
1393197612056993792	0
1390711298762199040	0
1392679156857647104	1
1394647212374863875	1
1390122796865441792	0
1391567070001864705	1
1392890842470395908	1
1393757332983533569	1
1390225436815335430	0
1391610219940167688	1
1392199255989833735	1
1390379630750691329	1
1393543053793583105	0
1390323357967536131	1
1391877271418462214	1
1392633555520344065	1
1393745900565053440	0
1394053714177036290	0
1391501515899211783	0
1389745667250208772	1
1390892376877682694	1
1393440590981828616	1
1390059876865519617	1
1389797095406587908	0
1395078444166221833	0
1392411433669955587	1
1391182684643266560	1
1390814369987055617	0
1392571295959638016	0
1391007937905270786	1
1393869229888360449	1
1390643092034887683	1
1393788088246173699	0
1391573345766973448	1
1392560642427527168	0
1392027850954350594	0
1391769870950445058	1
1394859093614075905	0
1394705790070525960	1
1391195655008292866	1
1394371075937558532	0
1391899931447812099	1
1394618680382722052	0
1393785697392230400	0
1392614215429545985	0
1389893029323026433	1
1394173230852702208	1
1394661167763623947	1
1392151784353714183	1
1393587220028739588	1
1390716214603833344	0
1392248100526469121	1
1390137228085669889	1
1395315585454469124	1
1390275622358986753	1
1395468377179660289	1
1393329479661940737	1
1393184691553898504	1
1391171616193794051	1
1391418006555795462	1
1394046939390521346	0
1395424144607563782	0
1391318147874140160	0
1393623842992570368	0
1390326980617273345	0
1390314150623170561	1
1395314247848980480	0
1389842356137086978	0
1392199452002328582	0
1392390964078075905	0
1394708101354475524	1
1391741572341895170	1
1393785061497999361	1
1392566364641054723	1
1393629432322068481	1
1392129448384806916	1
1390485687363805186	0
1392143181274300417	0
1392042682206367744	1
1395059593110294529	1
1394351133653708805	1
1390758170423959552	1
1392313087160635396	1
1395421266639785984	1
1391821370179432453	1
1394144031840505858	0
1392183764059660295	0
1391901627741786113	1
1392824015224516612	1
1391079696759152641	1
1393317012592541696	1
1392618253734846465	0
1392584126398713861	0
1394707727629307907	1
1392491875987296264	1
1391709250087444482	1
1394222235045486595	0
1395381569657901056	1
1395216742004236289	0
1390254974387564545	0
1392628625325821954	1
1390901498477957120	1
1392080011776217090	1
1391792424113033223	0
1391592318952673281	0
1393006468786495497	0
1395425952105107468	1
1394078411853746177	0
1392125912943038467	0
1395228429910347776	0
1391353802377338887	1
1389774764902797314	1
1393667202256101376	0
1390444378049581057	1
1390030727887134731	0
1395015528373264388	0
1395127063397404673	0
1391085224826638345	1
1391648967243571204	1
1392748566351949825	0
1392637408596873221	0
1392695415309578246	1
1393491728917618696	1
1390937942294601730	1
1392389322565832712	0
1390044328022609922	0
1394623808275849220	0
1389900987691905024	1
1393257251217973249	0
1391082539738091527	0
1391875239097913347	0
1394786353796239361	1
1392216993957179392	1
1394359737483988992	1
1392046541968392192	1
1390442524683161607	1
1393041019164270595	1
1393524459521421312	1
1390879464632946691	0
1391982276074901504	1
1390712048275890189	0
1395447266798886914	1
1392916338025373699	1
1395091092501057543	1
1390416024596516868	0
1393640747983900673	0
1392977987360890882	1
1391370801065168897	1
1392279619852808196	0
1393615233567141903	1
1391880496251027456	0
1391040900915150851	0
1394016123331436550	0
1394728321926135808	1
1390360619820359681	0
1391468420475015171	0
1390179800338243584	1
1392689083483369472	0
1393278528087642117	1
1393134604006088704	1
1395107044580106246	0
1391128150713802756	1
1391936067482398723	1
1390802287606501383	1
1391231718355570691	0
1390289479777271812	1
1394592506814271488	0
1395464303075938304	1
1392547861745778688	1
1394276052189519876	1
1395141903625097217	0
1391827960546611205	1
1393423021533245440	1
1392957137219768324	0
1395204840293273603	1
1391437295241371653	0
1391317361119084545	1
1391793240446230528	1
1390451315143286786	1
1391502924723982348	1
1390069658871554051	1
1391849128901193730	1
1390425496350044162	1
1393402877641646082	1
1393078468003368963	1
1390696027972325381	1
1391554936467464194	1
1393591326281805825	1
1391603910129946629	0
1391572003350589441	1
1394370329229750278	1
1391334325577125888	0
1392641044416811011	1
1394739262030024705	1
1395058390133481473	0
1393307531079036933	1
1395105153385107457	0
1391977008242991105	1
1391782590470819843	1
1391401677861818369	1
1391490920193925126	1
1389797739798614016	1
1394190487884636166	0
1391939368131104770	0
1392275185693196296	1
1393570721226440705	1
1392465573859131398	1
1393489219784347651	1
1391731812674715651	1
1394744929264586752	1
1391517700590030848	1
1394028814938918915	1
1395128194630574090	0
1390163649747062788	1
1392047989070442496	1
1391553010187243522	1
1395361520419233796	1
1391338516332883979	1
1395430468309463046	0
1391062290401792005	0
1393653841959260166	1
1390476270929170432	1
1395380930051674115	0
1393597241596731394	1
1394627231633362945	1
1391856695731625984	1
1391347882608009221	1
1391528102908481539	1
1390395491876212739	1
1393683828938625027	1
1393197881746759683	1
1391073105812983813	0
1393491839580311555	0
1395138296246784000	1
1391496052784705537	1
1392113929585926157	1
1393707245356060674	1
1391465928563507212	0
1391854184656478209	0
1391556029553397762	0
1394388025526849543	0
1390386544553439237	1
1390092906502004739	1
1394946249145479173	0
1394693382820089858	1
1391390121535184896	1
1392927607625289735	1
1392870268796874758	1
1395318012094320643	1
1392152830266380293	1
1389909220678643713	1
1394413032080613383	1
1391377422415630341	0
1391382780400054278	1
1391628709845602304	0
1395396377883127819	0
1390869326484234241	0
1390669726578319366	1
1393340186281578504	1
1394717602241462272	1
1393319574917894144	1
1394929568067239938	0
1389872036533657602	0
1395469235120394241	0
1394932671705403392	1
1394831436952244225	0
1390314089604337669	1
1393722174851239937	1
1392860219680694275	0
1395364744412938242	1
1393007707553247237	0
1394079159819898883	0
1391041007358197765	0
1390391759113441290	1
1395180487627350019	1
1390374269742247936	1
1395252344313548802	0
1395070642739949580	0
1391701353299419137	1
1390341202986389505	1
1394275536969494532	1
1395235060660555779	1
1394460949961117702	1
1390584124377817089	1
1391170893498310656	1
1391349150063681539	1
1391375507841769472	0
1393124375789019136	1
1390031731600801801	1
1391882783832879115	1
1391078759281958922	1
1395166462420074502	1
1391105139277123584	0
1394021906072981504	1
1393579977103355911	1
1393591943570071553	1
1393751386622410758	1
1391228678076616708	1
1395056641897287682	1
1395373072207601667	0
1391415594310795274	1
1393916633853345796	0
1390229143707480073	0
1394429322711244804	0
1393977174118387712	0
1395072004907323399	1
1391965981782773762	1
1391638416287322112	1
1393077139537240064	1
1389776625076641792	0
1393998025241120769	0
1392789190216146948	1
1393558606021283843	1
1391705318502158346	0
1390869615446798340	0
1392865484467580929	1
1391379716205125635	1
1391086188526817280	1
1395025353324773382	1
1389749572478529538	1
1390403517219803140	1
1392762420565880834	1
1390148447911645185	1
1390679667145945091	1
1393434873285681152	0
1390325087702749194	1
1393567342144098304	1
1395463728980795397	1
1389987172883779586	1
1392563434731057155	1
1394294752883920905	1
1390122868449726469	0
1393232200934432773	0
1390455307604619264	1
1392780582082514944	0
1393183667351130119	1
1394738363631030275	0
1392214392180252675	1
1390314045136248832	0
1391379170702278658	1
1393986003665309711	1
1394479675884195840	1
1389772800391405574	1
1391447561773461508	1
1390608280263725057	1
1390230908960219136	1
1392810636371955715	1
1393121260226420737	0
1394709168192360449	1
1395484008536891392	0
1393250520983343107	0
1392182097528430603	1
1390438969985351689	0
1391476662714343424	1
1393604029377171456	1
1394741987706908679	1
1391803127049953280	0
1391441695678545921	1
1393234549765705735	1
1392502627997425667	0
1392670799912390658	1
1390144343948804100	0
1392106028842426371	0
1392535311591395328	0
1393062390829359105	0
1392978319340093446	0
1395123683157479424	1
1390262446774919172	0
1392411254589960197	1
1392281801624887301	1
1390097679204577281	1
1389999742860529667	1
1394912356820529153	0
1389973330342645762	1
1391875353971412992	1
1392912535410642953	0
1389911153090912257	0
1390268471468908549	1
1390445037033443331	1
1391873759871647756	0
1395242635082743809	0
1391329708730687488	0
1391546844895875074	0
1391554803591962630	1
1390322536391450624	1
1390275527487930373	0
1393936040784707584	0
1391203726099058689	1
1395012209328148483	1
1391900052138856453	0
1391159947522498560	1
1389798795592953876	1
1393836211547086850	1
1394635342435831808	0
1390449359330766848	1
1394782973220818949	1
1391502289827926016	1
1390083161866924036	1
1391754960468066308	1
1392863934277881861	0
1394528241948545024	0
1391495739856105482	1
1392596257126981632	1
1391040618785345540	1
1395035457206030339	0
1390057810126376963	1
1391748496370372608	1
1395092704774737920	0
1390721931524071439	1
1391805869138927617	1
1394300107110092800	1
1394696217272094720	0
1390891900715032578	1
1389949879582134273	1
1392931833629773824	0
1391572483422236674	1
1390489056165863429	1
1392700877245452294	1
1390377553320349699	1
1394372335008985089	1
1391558152538234882	1
1391685171989172225	1
1393015716153077762	1
1394878042699452416	0
1393177938909093888	1
1390671587427422214	0
1392051523753058307	1
1391852556247355392	1
1392189666930184192	0
1391423189067124738	1
1391213120442441729	1
1391127264688025607	1
1394901355014230017	1
1393975818355945472	1
1391435176933220353	0
1393731708214673415	0
1391604914959228939	1
1392156917108285443	0
1390447760550342659	1
1390759362977845249	1
1390281529755119618	0
1390128653581774855	0
1393856945531064325	1
1392268390958567426	1
1394130059322142723	1
1392844868939132934	0
1389953334463930374	1
1391578837037748228	0
1394745747527114754	1
1394407152349892611	0
1392251860292079619	1
1394805978340618242	1
1390026731982147597	1
1390161929449132038	0
1394341406441754630	1
1391091448242606084	1
1390164392310939655	1
1389722949737984008	1
1391369403166597122	1
1391592512272445442	1
1394777900965146631	1
1394353287764320266	1
1390636391890030595	1
1391422759046156301	1
1393046274711060487	0
1394150102223269888	0
1391434343466274818	1
1393484145792225283	0
1391793393999781890	0
1395146510338252816	0
1391200433293639680	0
1391851100454756359	0
1392585517011714050	0
1395396420765687814	1
1394644791070179331	0
1393137829715210240	1
1389982497870651400	0
1390694983498412033	0
1395041929620955140	0
1392511021273784321	0
1392903026843832321	1
1391548441801674760	1
1391643793133277184	0
1392776412323454977	1
1394837444399337472	0
1390300061234614274	0
1391732401647280128	0
1390652876553338881	0
1391283936714584068	0
1390189491730583553	1
1392762978483703809	0
1389814300852703234	0
1395177504709742595	1
1391075530196279301	1
1393477991368478723	0
1389800929491394561	1
1394454719838494721	1
1394485369010147331	1
1393239748697903104	0
1390716670675767304	0
1392735228951769089	0
1392079559147888644	1
1395277962455420929	1
1394328464514240512	1
1389910437123137540	1
1395476811757363206	1
1389976608098996232	1
1392566292285206531	1
1394668946524147712	1
1395423293486899200	1
1389986753218420737	1
1391598339800670210	1
1393242569883201539	1
1394751660539449346	1
1394366820904181765	1
1393568311456174086	1
1391597744125628416	0
1394422420497387523	1
1390422250600509443	1
1391138850710462466	0
1391140840681127941	1
1394667496398065667	1
1394711964841086976	0
1390071733080707077	1
1391098592899731456	0
1394481524502777862	1
1391572493375209474	0
1391338158915297280	0
1394343667272454145	1
1394077994835087363	0
1389939016611545229	0
1394748450445709319	1
1390079009040396289	1
1395384518970945537	1
1391223713228541957	1
1390079210778152961	1
1393769626178400257	1
1393691882249756672	1
1390600676330418180	1
1390151093787627523	1
1395188711512547329	1
1390128147388145664	0
1390398780269281281	1
1390355617647259650	1
1390000144456634369	0
1389902377176739844	1
1393960830534836227	1
1394323208497684482	0
1390450524340854791	0
1391757044902924291	1
1389793475730804739	1
1392819829887881223	1
1394881481634353159	1
1392263329771671557	0
1392896655020765187	1
1393332211609481219	1
1391115371214774281	1
1393098990040793090	1
1390064887150350341	1
1394136397791985666	0
1392913548599349252	0
1394330733913645057	1
1395187962778947589	1
1395115624288894978	1
1395482868571271172	0
1390071977298300928	1
1394315017898582020	1
1394691908622950409	1
1391731134598422528	1
1393651550610993158	1
1390823506200383490	1
1390828985118904320	1
1393935496083030017	1
1390574836359987200	1
1394726277379239936	1
1395021222950301703	1
1394450367287631872	0
1394001181853339649	0
1391822686507003906	1
1392589030437625858	1
1393681382002421764	1
1391462460654297088	1
1394080390772576259	1
1390977907539984386	1
1392982194071621635	0
1392243982801977346	1
1391794579200950284	0
1394994316121186308	0
1395379030698909699	0
1395249090032775169	1
1391359920063213571	1
1394478244808691712	1
1390643368493977602	1
1393911836286795781	1
1391430263280918532	0
1392577027178307587	1
1392585117869039618	1
1395455306675675139	0
1389791622062166020	0
1390754525129199621	1
1389952690013315076	1
1393131400883286018	1
1391169179848519681	0
1390707283198308353	1
1392923768717070337	1
1391009264861421570	1
1391244616968531968	0
1393705852113145856	1
1390373254070669312	1
1393233905407471620	0
1394535679615332354	1
1390075897064132617	1
1392963611874709511	1
1392904969410514950	1
1394222062005280774	0
1393725155919253504	0
1394724771624099843	1
1392160632531668994	0
1391132231662546952	1
1391916722765115395	1
1391475578520449025	1
1395334486666223620	0
1391767302366969859	1
1395032909829005313	1
1395206046142976002	1
1391438136840843264	1
1392165136350187527	1
1391616322585481218	1
1391947433312141313	1
1391381120818810884	1
1391282823374458881	1
1392858969136254976	1
1390340079542054922	1
1395301150241480709	1
1394587328182620164	1
1394502632048365569	1
1395099236136628229	0
1391846723438346240	0
1394097455579365381	1
1393997891052523523	1
1390781793352224776	0
1391562727005458432	1
1392097224516067328	0
1393715951712018432	1
1394380691916345349	1
1393300079151403015	0
1394406454363361287	1
1391853752311820301	0
1393933835562323972	1
1393926424491343877	0
1391137209160327169	1
1392289563595395078	0
1390423350435004416	1
1393791792970096643	1
1391823193107742720	1
1393320410448596993	1
1394158266393927681	1
1394810202155782146	1
1392213515239399430	0
1389749594385383429	1
1389797781313925120	1
1392168490094796805	1
1395392598777401346	0
1392647737401769984	1
1391974749438234628	1
1392807073138806784	1
1391463221974822912	1
1394582681233629185	1
1392896861745283072	1
1392597522426654721	0
1391556279819190277	0
1392219306608504833	1
1393027117605064709	1
1394391664572178437	1
1391108937597038593	1
1394940979740819458	0
1390645231025000449	1
1389991907376369664	0
1390462815329214464	0
1395227539698712581	1
1391497903730987016	1
1390086365195345926	0
1395438766471385089	0
1393456171474997250	1
1391608875116240901	1
1393791144690126850	1
1390491134602919936	1
1391451206074224644	1
1390040093184909313	1
1391408763077279749	0
1394707504605679617	0
1391047258037231620	1
1389834554446258177	0
1392538389547651072	1
1393548595635261443	0
1390985796828598278	0
1389712145810608133	0
1394372501958975491	1
1391609467473694720	0
1391075364315615233	1
1394008166036168704	0
1391077697435099142	1
1391750378094567424	1
1389720373344808965	1
1391210634419720192	0
1391246477771513860	1
1393460906458193922	1
1389930439167578119	0
1393425311505821697	1
1391216934184656899	1
1391755948163805188	1
1391292722313670661	1
1391355404551086080	0
1394692230036742148	1
1394789293449752576	1
1393379331867652098	1
1390899064808501249	1
1395440660887613448	0
1390513234432585729	1
1391152727460388868	1
1389726494251917314	1
1392702673342943233	1
1394019878533804033	0
1390650155851042818	0
1391207810956881920	1
1390927749791981569	1
1390706164137185282	0
1393381395486154757	0
1391053654396968961	0
1394708307147780099	1
1392221684418158597	1
1395479577904955393	0
1394830769848307712	1
1394024416712052739	1
1394616825766416387	1
1390347885535973376	1
1392525579723890690	1
1389925877522259968	0
1391967400010993668	1
1392264029641523203	1
1390290110474825729	1
1393570234951512072	1
1395438069981990915	0
1393398638370508805	1
1392543449392443394	1
1389836520618610689	1
1391824504767356928	1
1391783915174694915	1
1393301026971729920	0
1393211143460728832	0
1391469667651407874	1
1390502322732781568	0
1391460714372636675	1
1392466312677429251	1
1392922328611307528	1
1394373936452939776	0
1391414684071383045	1
1391180322449014784	1
1391434047977672711	1
1391753731914358786	1
1393898585775919107	1
1391561713913417734	0
1395456756608872448	1
1390690443357302785	1
1393129578776997889	1
1395298005692133388	1
1394816473705730053	1
1392533501451202560	0
1389705262655807489	1
1395466643468394498	0
1391010857526697990	0
1391820125305716752	1
1391265461883518976	1
1394013076320514050	0
1392742464797216774	0
1393910054592602115	1
1393986180622991361	0
1395026919305928707	0
1392173511138058250	1
1394943301632106501	1
1390478274883637248	0
1390955568278474753	1
1393746618734809088	1
1389697607539253253	1
1393157844246147076	1
1393877821374832642	1
1391912678558478338	1
1391110677452845056	1
1394826033929596931	1
1393537202462904321	1
1391172077785395201	1
1389989550626250756	0
1389832310929907716	1
1390789188245667843	1
1392160128699355141	0
1395466259379142658	1
1394403553733533699	1
1389979919426404358	1
1391503540519116806	0
1392030206014238720	1
1391027051092594693	1
1393313021477408776	1
1393547195249569792	1
1390129873088237571	1
1392482018924060676	1
1391858582044307459	1
1395034072985055237	0
1391083087140900871	1
1394713582609342468	1
1393951911397756932	1
1394654755675324418	0
1391182969835069448	1
1390650501016993793	1
1390041798194733057	0
1390335016043892751	1
1395111736773025793	0
1391037370108059652	1
1395473716067266561	1
1392890793053016068	1
1391602117098442758	1
1391306248830717952	0
1390133404507774977	1
1394007477784649738	1
1394121107410755584	1
1390789590127104004	1
1393574125814288386	1
1391093513018871817	0
1395084210889662464	0
1394186115440123906	0
1395373339405860867	1
1389912994168156161	1
1390730385882025988	1
1391923831305027586	1
1390453591228432389	1
1392953952749096963	1
1392566673878790145	1
1392572321693581314	1
1393230422952263684	1
1391763677448065028	1
1391474056143130624	1
1391459570711613443	1
1390831242187362308	1
1390079086312271876	1
1390440324640563200	1
1390385974828576770	1
1390822505657470977	0
1393368360818257922	1
1393171168245465088	1
1391930756318916608	1
1394516039061364738	1
1392213177950248967	0
1395384005638381569	1
1389866038431416322	1
1393935079471190018	1
1390681620982558733	1
1390123302060953602	0
1390328793479450633	0
1392891584660791297	1
1393625706488283143	1
1392945315825790982	1
1390314066627936261	1
1392507378755538946	1
1391484291973009412	0
1393335016495669249	0
1393791892068868097	1
1394620172548382720	0
1391407848958083074	1
1390367552824659971	0
1391734582270218243	1
1393597094175387651	0
1392436999366316033	0
1394902234161459202	0
1395474730900246528	1
1390509358027448320	1
1393897197759090688	0
1391078020333637641	0
1394800756469866499	1
1395207931877109760	1
1392987440374325250	1
1390704589238935553	1
1391432533062164483	1
1393721092842430464	1
1392484659322396675	0
1392050367953842177	1
1390406435939495937	0
1390172147390222338	0
1393314360458678272	1
1395473031817007112	0
1394020206113067011	0
1392320636047937539	1
1391424081464025090	1
1392404360726941702	1
1393073387946270722	0
1393752208492023810	0
1389993849867616260	1
1394725174424047617	1
1390090208239030278	0
1393601960704716804	1
1390039758651408391	1
1390154405438267403	0
1390533912145928195	1
1391581627264946176	1
1392504063770640392	0
1395451472737972231	1
1394990543734779910	1
1390347405523042307	0
1390111228886978560	1
1392744217563123715	1
1393762966659637250	1
1394420755308457986	1
1395402314060636160	0
1394153365458751495	0
1390342716496642048	1
1391138014122872833	1
1394429718926008321	0
1392009517949497344	1
1393808726319157249	1
1391636036988678147	1
1391846792862519301	1
1391675969530908674	0
1391365340320440321	1
1392199987530932224	0
1391413326119415812	1
1391536318438641664	0
1391586640360005633	1
1390718386594795521	0
1395286803779702784	1
1392493836224577545	1
1389895494348918794	1
1391382619410026498	1
1394484740766507009	1
1394300166698639364	1
1393609915193647116	0
1395177713686700032	1
1392506207034912770	0
1391947859289907203	1
1390782382127595529	1
1393928354751975424	0
1390705798246977538	1
1395104234274689030	0
1389845011831873538	1
1392388755982520326	1
1392214408194150409	1
1390478464235491328	1
1395380719036338179	0
1391042524324708352	1
1390086109409857537	1
1390355375916978176	1
1391895221311614985	1
1393234429502500868	1
1395448161540493313	1
1395433524665085952	0
1395336707831123969	0
1393129628001349634	1
1392793007079006209	0
1391471472288407559	1
1395477341531480069	1
1390304810843394049	1
1394426978443436033	1
1391178853477933057	0
1390908429284384768	1
1390383687137648644	1
1391413685206257669	1
1393913954007715841	1
1394649506348781572	0
1394279463605657600	0
1389915755542614017	0
1390478372245999619	0
1391094134807703556	1
1389974293623283721	1
1393666070733410304	0
1393026776830517259	0
1393766606522576898	1
1390112601972084740	0
1389966704466292736	1
1395318393276796928	1
1392079909221191681	0
1389704047901376514	1
[truncated: 5,078 more rows]
